# Supplementary material for: Prevalence and determinants of diarrhea among under-five children in Ethiopia: A systematic review and meta-analysis
Source: PLoS One. 2018 Jun 28;13(6):e0199684. doi: 10.1371/journal.pone.0199684 (PMC6023116; doi:10.1371/journal.pone.0199684)
Supplement: S2 Table — (XLSX) [file pone.0199684.s002.xlsx]

## Sheet: Sheet1
	Table S1: Risk of bias assessment of included studies using the Hoy 2012 tool
NO	Study ID	Representation	Sampling	Random selection	Non response bias	Data collection	Case Definition	Reliability and validity of study tool	Method of data collection	Prevalence period	Numerator and denominator	Summary Assessment
1	Hailemariam Berhe [81]	High risk	Not clear	Not clear	Not clear	Low risk	Not clear	High risk	Low risk	low risk	Low risk	High risk
2	Mohammed et al [20]	Not clear	Not clear	High risk	Low risk	Low risk	Not clear	High risk	Low risk	Low risk	Low risk	High risk
3	Mohammed and Zungu [21]	Low risk	Low risk	High risk	High risk	Low risk	Low risk	High risk	Low risk	Low risk	Low risk	Medium risk
4	Mengistie et al [22]	Low risk	Low risk	Low risk	Low risk	Low risk	High risk	High risk	Low risk	Low risk	Low risk	Low risk
5	Woldu et al [13]	High risk	Low risk	Low risk	Low risk	Low risk	Low risk	Low risk	Low risk	Low risk	Low risk	Low risk
6	Regassa and Lemma [16]	High risk	High risk	High risk	Low risk	Low risk	Low risk	Low risk	Low risk	Low risk	Low risk	Medium risk
7	Teklit Angesom [14]	High risk	Low risk	Low risk	Low risk	Low risk	Low risk	Low risk	Low risk	Low risk	Low risk	Low risk
8	Dessalegn et al [28]	Not clear	Low risk	Low risk	Low risk	Low risk	Low risk	Low risk	Low risk	Low risk	Low risk	Low risk
9	Gedamu et al [25]	High risk	High risk	Low risk	Low risk	Low risk	Low risk	Low risk	Low risk	Low risk	Low risk	Low risk
10	Zeleke and Alemu [12]	Low risk	Low risk	Low risk	Low risk	Low risk	Low risk	Low risk	Low risk	Low risk	Low risk	Low risk
11	Anteneh et al [31]	High risk	Low risk	Low risk	Low risk	Low risk	High risk	High risk	Low risk	Low risk	Low risk	Medium risk
12	Gedefaw et al [24]	Not clear	Low risk	Low risk	Low risk	Low risk	Low risk	Low risk	Low risk	Low risk	Low risk	Low risk
13	Tadesse Yared [15]	High risk	High risk	High risk	Not clear	Low risk	Low risk	Low risk	Low risk	Low risk	Low risk	Medium risk
14	Hashi et al [23]	Low risk	Low risk	Low risk	Low risk	Low risk	Low risk	Low risk	Low risk	Low risk	Low risk	Low risk
15	Alambo Kedir Addisu [32]	Low risk	Low risk	Low risk	Low risk	Low risk	Not clear	Low risk	Low risk	Low risk	Low risk	Low risk
16	Regassa et al [17]	Low risk	Low risk	Low risk	Low risk	Low risk	Not clear	Low risk	Low risk	Low risk	Low risk	Low risk
17	Demelash Ayele [29]	Low risk	High risk	High risk	Low risk	Low risk	Low risk	Low risk	Low risk	Low risk	Low risk	Low risk
18	Jamboree et al [26]	Low risk	Low risk	Low risk	Low risk	Low risk	Low risk	Low risk	Low risk	Low risk	Low risk	Low risk
19	Mulugeta Teklu [19]	Low risk	High risk	High risk	Low risk	Low risk	Low risk	Low risk	Low risk	Low risk	Low risk	Low risk
20	Keneni et al [18]	Low risk	Low risk	Low risk	Low risk	Low risk	Low risk	Low risk	Low risk	Low risk	Low risk	Low risk
21	Gebru et al [77]	Low risk	Low risk	Low risk	Low risk	Low risk	Low risk	Low risk	Low risk	Low risk	Low risk	Low risk
22	Awoke [72]	Not clear	Not clear	High risk	Low risk	Low risk	Low risk	Low risk	Low risk	Low risk	Low risk	Medium risk
23	Tamiso et al [76]	Low risk	Low risk	Low risk	Low risk	Low risk	Low risk	Low risk	Low risk	Low risk	Low risk	Low risk
24	Mamo and Hailu [71]	Not clear	Not clear	Low risk	Low risk	Low risk	Low risk	Low risk	Low risk	Low risk	Low risk	Low risk
25	Bitew et al [80]	Low risk	Low risk	Low risk	Not clear	Low risk	Low risk	Low risk	Low risk	Low risk	Low risk	Low risk
26	Gizaw et al [79]	Low risk	Low risk	Low risk	Low risk	Low risk	Low risk	Low risk	Low risk	Low risk	Low risk	Low risk
27	Ayele et al [74]	Low risk	Low risk	Low risk	Low risk	Low risk	Low risk	Low risk	Low risk	Low risk	Low risk	Low risk
28	Mekasha and Tesfahun [78]	High risk	Low risk	Low risk	Low risk	Low risk	Low risk	Low risk	Low risk	Low risk	Low risk	Low risk
29	Alelign et al [75]	Low risk	Low risk	Low risk	Low risk	Low risk	Low risk	Low risk	Low risk	Low risk	Low risk	Low risk
30	Getu et al [73]	Low risk	Low risk	Low risk	Low risk	Low risk	Low risk	Low risk	Low risk	Low risk	Low risk	Low risk
31	Bizuneh et al [82]	Low risk	Not clear	Low risk	Low risk	Low risk	Low risk	Low risk	Low risk	Low risk	Low risk	Low risk
	Risk of bias assessment tool: Yes (low risk); No (high risk)
	1. Representation: Was the study population a close representation of the national population?
	2. Sampling: Was the sampling frame a true or close representation of the target population?
	3. Random selection: Was some form of random selection used to select the sample OR was a census undertaken?
	4. Non-response bias: Was the likelihood of non-response bias minimal?
	5. Data collection: Were data collected directly from the subjects?
	6. Case definition: Was an acceptable case definition used in the study?
	7. Reliability and validity of study tool: Was the study instrument that measured the parameter of interest show to have reliability and validity?
	8. Data collection: Was the same mode of data collection used for all subjects?
	9. Prevalence period: Was the length of the prevalence period for the parameter of interest appropriate?
	10. Numerators and denominators: Were the numerator(s) and denominator(s) for the parameter of interest appropriate?
	The overall risk of bias was then scored according to the number of high risk of bias per study: low (≤2), moderate (3–4), and high (≥5).
